# Supplementary material for: Coachability: A Longitudinal Curriculum to Promote Medical Students’ Growth Mindset, Feedback Utilization, and Resilience
Source: MedEdPORTAL. 2024 Oct 11;20:11450. doi: 10.15766/mep_2374-8265.11450 (PMC11467082; doi:10.15766/mep_2374-8265.11450)
Supplement: Supplementary file 1 — Year 1 - Coachability.pptxYear 1 - Self-Assessment.docxYear 2 - Coachability.pptxSeminar 1 - Facilitator Guide.docxSeminar 2 - Facilitator Guide.docxSeminar 3 - Facilitator Guide.docxPostseminar Survey.docxFocus Group Protocol.docx [file mep_2374-8265.11450-s001.zip]

Archive with 9 entries (9 files):
- F. Seminar 3 - Facilitator Guide.docx
- G. Postseminar Survey.docx
- H. Focus Group Protocol.docx
- A. Year 1 - Coachability.pptx
- B. Year 1 - Self-Assessment.docx
- C. Year 2 - Coachability.pptx
- D. Seminar 1 - Facilitator Guide.docx
- E. Seminar 2 - Facilitator Guide.docx
- _Educational Summary Report_11450.pdf
